# Supplementary material for: Severe hyposmia and aberrant functional connectivity in cognitively normal Parkinson’s disease
Source: PLoS One. 2018 Jan 5;13(1):e0190072. doi: 10.1371/journal.pone.0190072 (PMC5755765; doi:10.1371/journal.pone.0190072)
Supplement: S7 Fig — List of areas (cluster peak’s MNI coordinate, cluster size, z-value, labels, and regional peak’s MNI coordinates) showing significant connectivity difference for all group-level comparisons and all seed ROIs. (XLSX) [file pone.0190072.s007.xlsx]

## Sheet: Amyg_CM_L
MNI coordinates	cluster size	Z	Regions (size > 100)	MNI coordinate	region size		BA	peak, MNI	area size
cluster peak				region peak
HC > PD-N/MH
50, -58, -38	1323	4.95	R cerebellum
-32, -86, -36	1824	4.79	L cerebellum
10, -58, -34	451	4.57	bilateral cerebellum (anterior lobe)
12, 38, 20	769	4.11	bilateral dorsal anterior cingulate (BA32), medial frontal gyrus (BA10)
34, 18, 50	208	3.81	R middle frontal gyrus (BA8)
HC > PD-SH
18, -76, -16	5183	5.61	R lingual gyrus		346
			R cerebellum	16, -78, -18	2387		BA19	60, -70, -14	225
			R middle temporal gyrus	58, -48, -8	639		BA37	60, -66, -14	171
			R middle occipital gyrus	60, -70, -14	299		BA18	18, -78, -16	168
			R fusiform gyrus	24, -78, -18	232
			L cerebellum	-4, -80, -16	166
			R inferior temporal gyrus	58, -62, -16	143
			R superior temporal gyrus	56, -46, 10	131
-14, -74, -40	2438	4.88	L cerebellum (posterior lobe)
-10, 66, -10	205	4.6	L superior frontal gyrus		125
-18, 20, 12	313	4.42	L extra nuclear/inferior frontal gyrus
-52, -60, -4	689	4.4	L middle temporal gyrus		245
-46, -38, 34	261	4.2	L inferior parietal lobule		172
-32, -48, 56	306	4.02	L inferior parietal lobule		73
OSITJ (masked by HC > PD-SH)
60, -70, -14	1699	5.37	R middle occipital gyrus		294		BA37	60, -66, -14	148
			R inferior temporal gyrus	58, -62, -14	132		BA19	60, -70, -14	128
			R cerebellum (posterior lobe)	56, -66, -30	128
			R superior temporal gyrus	54, -38, 12	122
-26, -48, -44	1055	4.28	L cerebellum		921
-50, -56, -4	306	4.27	L middle temporal gyrus		150
-22, -52, 58	268	4.24	L subgyral (parietal lobe), inferior parietal lobule, superior parietal lobule				BA7	-22, -52, 58
22, -72, -50	616	4.23	R cerebellum (posterior lobe)
-46, -32, 34	225	4.18	L inferior parietal lobule		161		BA40	-46, -32, 34
-54, 2, 20	247	4.04	L inferior frontal gyrus				BA44
18, -76, -16	474	3.96	R lingual gyrus		220
			R cerebellum	14, -80, -18	142
ACER (masked by HC > PD-SH)
-42, -44, 4	261	4.78	L middle temporal gyrus
			L superior temporal gyrus	-46, -32, 2
8, -68, -40	1056	4.52	R cerebellum (posterior lobe)		474
-14, -76, -42	295	4.06	L cerebellum (posterior lobe)		767
ACER (masked by OSITJ and HC vs PD-SH)
28, -52, -42	487	4.52	R cerebellum (posterior lobe)

## Sheet: Amyg_CM_R
MNI coordinates	size	Z
HC > PD-SH
-18, -50, 48	16461	5.6	L precuneus		1111		BA19	56, -72, -14	610
			R cerebelloum (posterior lobe)	56, -70, -30	2814		BA18	20, -56, 2	575
			L sub-gyral	-22, -46, 52	1955		BA7	-16, -48, 50	414
			R cerebellum (culmen)	26, -36, -24	1639		BA37	60, -66, -14	360
			L cuneus	-12, -80, 22	1411		BA40	-36, -46, 52	330
			R lignual gyrus	20, -56, 2	833		BA30	20, -52, 2	210
			R middle temporal gyrus	40, -50, 6	798		BA17	-2, -90, 0	175
			L inferior parietal lobule	-36, -46, 42	753		BA31	24, -68, 12	109
			R posterior cingulate	20, -56, 6	677
			R middle occipital gyrus	60, -64, -16	644
			R fusiform gyrus	28, -36, -24	488
			R inferior temporal gyrus	62, -62, -16	322
			R parahippocampa gyrus	20, -52, 2	308
			R extra nuclear	24, -52, 8	285
			L postcentral gyrus	-32, -40, 50	220
			L superior parietal lobule	-24, -58, 48	215
			R superior temporal gyrus	42, -52, 8	114
20, -44, 50	1076	5.03	R paracentral lobule
			R sub-gyral	22, -46, 50	372		BA7	14, -54, 44	131
			R precuneus	20, -46, 48	241
			R inferior parietal lobule	38, -44, 44	187
-14, 2, 46	1333	4.86	L cingulate gyrus		182		BA6	-40, -2, 40	176
			L sub-gyral	-22, -14, 48	342
			L inferior frontal gyrus	-40, -2, 34	246
			L precentral gyrus	-40, -4, 40	223
			L middle frontal gyrus	-40, -2, 40	149
44, 0, 38	484	4.64	R middle frontal gyrus		189
			R inferior frontal gryus	44, -2, 36	148
-18, 56, -6	283	4.26	L superior frontal gyrus		169
-40, 42, 20	447	4.18	L middle frontal gyrus		242
56, 18, -22	316	4.16	R superior temporal gyrus		65
-18, -16, 78	195	4.14	L precentral gyrus		51
12, -8, -8	343	4.02	R extra nculear
PD-N/MH > PD-SH
-50, 0, 24	561	4.95	L inferior frontal gyrus/BA9		147
			L postcentral gyrus	-56, -24, 32	149
			L precentral gyrus	-50, -2, 26	120
			L inferior parietal lobule/BA40	-56, -26, 32	119
-32, 42, 32	461	4.65	L middle frontal gyrus/BA9		335
34, -44, 52	346	4.43	R inferior parietal lobule		73
64, -12, 26	185	4.41	R postcentral gyrus/BA3		93
			R precentral gyrus	66, -12, 28	92
-20, -48, 52	188	3.83	L paracentral lobule
OSITJ (masked by HC > PD-SH
20, -46, 50	940	5.48	R paracentral lobule		91		BA7	18, -46, 50	109
			R sub-gyral	22, -44, 50	364
			R precuneus	20, -46, 48	200
			R inferior parietal lobule	34, -46, 54	146
-18, -54, 50	4427	5.13	L precuneus		754		BA18	-10, -80, 24	337
			L sub-gyral	-22, -48, 54	880		BA7	-14, -54, 50	286
			L cuneus	-12, -78, 22	851		BA40	-36, -46, 52	237
			L inferior parietal lobule/BA40	-36, -46, 52	520		BA19	-28, -84, 24	130
			L posterior cingulate/BA31	-8, -70, 14	292
			L lingual gyrus	-18, -60, 2	248
			L postcentral gyrus	-30, -38, 50	205
			L superior parietal lobule	-20, -52, 60	184
			L middle occipital gyrus	-24, -82, 14	116
-30, -72, -62	396	4.68	L cerebellum
26, -38, -24	4598	4.63	R culmen		497		BA19	56, -72, -14	334
			R sub-gyral	38, -50, 6	612		BA37	60, -66, -14	158
			R middle temporal gyrus	40, -54, 6	467		BA18	20, -86, 24	119
			R cuneus	22, -84, 22	369		BA30	20, -58, 6	106
			R middle occipital gyrus/BA19	56, -72, -14	321
			R lingual gyrus	22, -60, -6	274
			R posterior cingulate	22, -60, 6	270
			R precuneus/BA19	12, -82, 38	221
			R inferior temporal gyrus	48, -56, -6	168
			R fusiform gyrus	28, -36, -24	160
			R parahippocampa gyrus	26, -58, -8	158
-14, 2, 46	706	4.49	L cingulate gyrus/BA24		143		BA6	-48, -4, 42	150
			L precentral gyrus/BA6	-48, -4, 42	184
			L inferior frontal gyrus/BA9	-48, 0, 26	112
			L middle frontal gyrus	-48, -2, 42	99
-58, -68, -28	522	4.15
			L sub-gyral	-38, -52, -10	124
			L middle occipital gyrus/BA19	-56, -72, -12	105
18, -72, -52	646	4.07	R cerebellum		276
-28, 32, 30	223	3.85	L middle frontal gyrus		143
OSITJ (masked by PD-N/MH vs PD-SH)
20, -46, 50	342	5.48	R paracentral lobule/BA5		31
ACER (masked by HC > PD-SH)
10, -72, -40	2367	4.66	R cerebellum
-48, -44, 46	877	4.31	L inferior parietal lobule		441		BA40	-38, -50, 50	190
			L sub-gyral	-26, -26, 50	178
			L postcentral gyrus	-30, -34, 54	116
34, -52, 12	271	4.21	R sub-gyral		69
-10, -78, -16	490	4.07	L lingual gyrus		178		BA18	-12, -78, -12	138
			R cuneus	18, -100, -4	195
ACER (masked by OSITJ masked by HC > PD-N/MH)
16, -68, -48	478	4.55	R cerebellum		270
22, -40, -26	478	4.33	R cerebellum (culmen)		323
-40, -50, 50	673	4.26	L inferior parietal lobule		291		BA40	-38, -50, 50	137
			L sub-gyral	-24, -38, 52	161
			L postcentral gyrus	-30, -34, 54	114
34, -52, 12	261	4.21	R sub-gyral		64

## Sheet: Amyg_LB_L
MNI coordinates	size	Z
HC > ODN
54, 32, 20	563	4.34	R middle frontal gyrus/BA46		369
			R inferior frontal gyrus/BA46	54, 30, 18	147
-4, -98, 0	217	3.77	L cuneus		93
HC > ODP
12, -18, 84	2329	5.34					BA6	14, -18, 82	782
			R superior frontal gyrus/BA6	14, -18, 82	502
			L middle frontal gyrus	-34, -8, 64	683
			L precentral gyrus/BA6	-18, -16, 76	427
			R medial frontal gyrus	12, -16, 82	117
-38, -58, 2	7248	5.26	L sub-gyral		723		BA22	-54, -14, -2	212
			L cerebellum posterior lobe	-24, -70, -36	1094		BA37	-52, -56, -6	211
			L superior temporal gyrus	-50, -14, -2	999		BA31	-16, -44, 32	161
			L middle temporal gyrus	-38, -58, 4	915		BA19	-48, -46, 32	127
			R lingual gyrus/BA17	16, -94, -8	557		BA21	-52, -30, 0	111
			L cingulate gyrus	-14, -50, 26	428		BA17	16, -94, -8	101
			L fusiform gyrus	-26, -64, -12	367
			L posterior cingulate	-10, -48, 8	268
			L middle occipital gyrus	-38, -66, 2	236
			L parahippocampa gyrus	-18, -42, -2	187
			L insula/BA13	-44, -12, 14	153
			L precuneus/BA31	-18, -46, 32	132
			L inferior temporal gyrus/BA19	-48, -58, -4	113
44, -48, -2	9561	5.24	R sub-gyral		516		BA22	56, -10, -2	309
			R cerebellum posterior lobe	26, -66, -46	2258		BA19	60, -70, -16	266
			R superior temporal gyrus/BA21	58, -12, -2	1220		BA21	58, -12, -2	265
			R middle temporal gyrus	56, -52, -4	1098		BA37	44, -44, -22	221
			L midbrain	-6, -24, -14	762		BA18	18, -72, -8	133
			L fusiform gyrus	28, -36, -22	534
			R lingual gyrus	20, -72, -8	406
			R middle occipital gyrus/BA19	60, -70, -16	358
			L pons	0, -20, -32	337
			R extra nuclear	32, -30, 6	276
			R parahippocampa gyrus	28, -32, -22	169
			R insula	32, -20, 14	127
-4, 40, 54	5013	5.2	L/R superior frontal gyrus		1844		BA8	-4, 38, 52	595
			L medial frontal gyrus/BA8	-4, 42, 48	1230		BA9	-4, 46, 38	366
			L cingulate gyrus	-14, 6, 34	529		BA10	-20, 54, 24	210
			R middle frontal gyrus/BA8	32, 14, 42	385		BA6	-4, 44, 40	191
			R sub-gyral	16, 18, 42	273		BA24	10, -6, 40	129
			L anterior cingulate	-14, 32, 22	152
-42, 8, 20	919	5.15	L sub-gyral		303		BA46	-48, 30, 24	102
			L inferior frontal gyrus	-48, 8, 16	317
			L middle frontal gyrus	-32, 30, 30	242
-34, -52, 62	1463	4.76	L superior parietal lobule/BA7		66		BA40	-30, -54, 58	287
			L inferior parietal lobule	-32, -52, 58	611
			L postcentral gyrus/BA5	-40, -44, 62	266
			L sub-gyral	-38, -42, 36	256
52, 42, 22	711	4.74	R middle frontal gyrus/BA46		273		BA46	52, 42, 22	161
			R inferior frontal gyrus	40, 32, 12	404
12, -90, 44	246	4.46
			R precuneus/BA7	6, -74, 50	129
-30, -6, 20	239	4.24	L extra nuclear		158
44, 28, -24	335	3.93					BA38	54, 18, -22	103
			R superior temporal gyrus/BA38	54, 18, -22	137
OSITJ (masked by HC > ODP)
32, -30, 6	356	5.21	R extra nuclear		98
			R insula/BA41	32, -28, 10	94
-38, -58, 2	744	4.97	L sub-gyral		239
			L middle temporal gyrus	-40, -60, 4	300
			L middle occipital gyrus	-38, -66, 2	102
56, -72, -18	2309	4.87					BA19	56, -72, -14	170
			R middle temporal gyrus	56, -46, -2	679		BA37	58, -68, -14	140
			R sub-gyral	44, -58, 2	346
			R middle occipital gyrus	58, -72, -16	287
			R superior temporal gyrus	56, -38, 12	266
			R fusiform gyrus	52, -72, -18	200
			R lingual gyrus	22, -74, -2	179
-16, -14, 84	492	4.75					BA6	-12, -20, 82	155
			L superior frontal gyrus	-12, -12, 82	151
			L precentral gyrus	-12, -14, 82	137
50, 44, 22	548	4.7	R middle frontal gyrus/BA46		209		BA46	50, 44, 22	136
			R inferior frontal gyrus/BA46	46, 42, 16	313
20, 16, 36	1763	4.65	R cingulate gyrus		41		BA8	-8, 40, 56	393
			L superior frontal gyrus/BA8	-8, 40, 56	977		BA9	12, 54, 40	139
			L medial frontal gyrus/BA8	-2, 46, 48	311
-24, -30, 2	1043	4.63	L thalamus		46
			L superior temporal gyrus	-46, -40, 10	489
			L posterior cingulate	-10, -48, 10	110
			L insula/BA13	-44, -16, 14	94
-40, -48, -60	289	4.58
			L cerebellum posterior lobe	-32, -62, -52	127
-24, -70, -38	283	4.34	L cerebellum posterior lobe		282
18, -4, 44	276	4.32	R cingulate gyrus		189
4, -30, 0	777	4.21	midbrain		413
			L pons	0, -20, -32	242
26, -64, -46	304	4.18	R cerebellum posterior lobe		290
-26, -44, 46	838	4.14	L sub-gyral		207		BA40	-46, -38, 48	164
			L inferior parietal lobule	-30, -50, 56	358
			L postcentral gyrus	-32, -28, 46	117
-10, 54, 8	174	4.12	L medial frontal gyrus		143
-44, -2, 62	374	4.07	L middle frontal gyrus		168		BA6	-40, -2, 58	138
-48, 38, 18	176	4	L middle frontal gyrus		79
12, -90, 44	183	3.92
			R precuneus/BA7	6, -74, 50	105
54, -20, 6	297	3.88	R superior temporal gyrus		195
ACER (masked by HC > ODP)
-42, -30, 12	562	4.47	L transverse temporal gyrus		25
			L superior temporal gyrus/BA41	-40, -32, 14	384
			L middle temporal gyrus	-44, -44, 8	107
-42, 28, 14	293	4.46	L inferior frontal gyrus		169
2, 46, 50	863	4.33					BA8	4, 48, 48	282
			R superior frontal gyrus/BA8	4, 44, 52	448
			R medial frontal gyrus	2, 46, 48	224
-40, -44, 34	438	4.3	L supramarginal gyrus		29		BA40	-42, -42, 36	134
			L inferior parietal lobule/BA40	-42, -46, 44	258
4, -52, -22	995	4.16	R cerebellum anterior lobe		461
			R midbrain	6, -36, -12	295
			R pons	2, -26, -26	153
-2, -2, 82	221	3.93	L superior frontal gyrus/BA6		123
56, -16, 8	421	3.87	R superior temporal gyrus		263
ACER (masked by OSITJ masked by HC > ODP)
2, 46, 50	739	4.33					BA8	4, 48, 48	249
			R superior frontal gyrus/BA8	4, 44, 52	388
			R medial frontal gyrus	2, 46, 48	178
2, -26, -26	343	3.89	R pons		113
			R midbrain	4, -34, -14	197
-44, -30, 0	308	3.7	L sub-gyral		23
			L superior temporal gyrus	-52, -40, 6	255

## Sheet: Amyg_LB_R
MNI coordinates	size	Z
HC > ODN
28, 18, 40	185	3.78	R sub-gyral		19
			R middle frontal gyrus	36, 22, 44	165
HC > ODP
-26, -62, -12	54927	5.7	L fusiform gyrus		1529		BA6	-14, -10, 78	2040
			L cerebellum posterior lobe	-58, -62, -28	4731		BA7	6, -74, 50	1132
			L sub-gyral	-42, -56, -4	3872		BA19	-24, -60, -12	1110
			L superior frontal gyrus	-6, 44, 52	3521		BA18	10, -72, -6	1061
			L middle temporal gyrus	-38, -58, 4	2944		BA37	-52, -56, -6	817
			R middle frontal gyrus/BA46	48, 44, 20	2921		BA10	46, 44, 22	679
			R superior temporal gyrus/BA21	58, -12, -2	2860		BA9	6, 56, 36	623
			L lingual gyrus	-26, -62, -10	2769		BA8	-8, 44, 52	569
			R precuneus/BA7	6, -74, 50	2416		BA22	56, -12, -2	568
			L medial frontal gyrus/BA6	-8, -12, 74	1898		BA21	58, -12, -2	565
			R cuneus	18, -96, -8	1849		BA40	-36, -46, 52	434
			L cerebellum anterior lobe	-6, -52, -2	1757		BA30	-6, -54, 6	379
			L fusiform gyrus	-26, -62, -12	1529		BA17	14, -94, -8	358
			R middle occipital gyrus	50, -70, -16	1261		BA31	-6, -70, 18	349
			L inferior frontal gyrus	-44, 12, 26	1243		BA5	-4, -46, 66	325
			R extra nuclear	14, -44, 6	1236		BA46	48, 44, 20	253
			R posterior cingulate	12, -44, 8	1232		BA24	10, -6, 40	214
			L precentral gyrus/BA6	-18, -14, 76	1194		BA4	-2, -36, 74	207
			L parahippocampa gyrus	-28, -32, -14	1136		BA41	50, -24, 8	202
			L cingulate gyrus	-14, 6, 34	1127		BA38	56, 16, -18	196
			R postcentral gyrus	4, -50, 68	1078		BA13	-40, -20, -8	189
			L midbrain	-4, -22, -10	857		BA39	52, -60, 22	182
			L inferior parietal lobule	-38, -46, 52	803		BA20	30, -36, -20	152
			L paracentral lobule	-2, -48, 64	657		BA23	-6, -58, 14	129
			L inferior temporal gyrus	-52, -62, -14	515		BA47	-54, 28, -12	124
			R inferior occipital gyrus/BA19	44, -74, -12	444		BA3	-4, -32, 76	121
			L insula	-38, -18, -8	415
			L thalamus	-22, -32, 2	397
			L superior parietal lobule	-30, -52, 60	228
			R transverse temporal gyrus/BA41	34, -28, 10	208
			L pons	-4, -32, -26	154
			L anterior cingulate/BA9	-16, 36, 28	127
32, 14, 46	428	4.43	R middle frontal gyrus/BA8		194
			R sub-gyral	28, 16, 40	155
30, -26, 60	364	4.16	R precentral gyrus		217
24, -48, 62	353	4.07	R superior parietal lobule/BA5		62
OSITJ (masked by HC > ODP)
40, -54, 2	30766	5.41	R sub-gyral		2920		BA6	0, -2, 82	1458
			R superior frontal gyrus	10, -2, 82	1957		BA7	6, -74, 50	909
			R precuneus/BA7	6, -74, 50	1875		BA19	52, -70, -18	827
			R cerebellum posterior lobe	34, -62, -18	1796		BA18	20, -86, 12	646
			R lingual gyrus	14, -92, -8	1765		BA37	50, -66, -16	571
			L cuneus	-18, -78, 28	1550		BA40	-36, -46, 52	372
			R middle temporal gyrus	40, -60, 4	1320		BA30	-14, -66, 10	335
			R fusiform gyrus/BA19	52, -70, -18	1069		BA10	-38, 60, 8	288
			L posterior cingulate/BA30	-14, -66, 10	1039		BA5	6, -50, 70	272
			L middle frontal gyrus	-26, -14, 50	1020		BA8	-8, 38, 58	254
			L precentral gyrus	-12, -14, 82	916		BA17	14, -94, -8	248
			R medial frontal gyrus	18, -8, 52	903		BA9	6, 58, 32	196
			R middle occipital gyrus	50, -70, -16	902		BA4	-52, -8, 50	189
			R cerebellum anterior lobe	24, -36, -22	897		BA31	-8, -72, 20	175
			R postcentral gyrus	6, -52, 70	834		BA13	-40, -8, 14	140
			L inferior parietal lobule/BA40	-36, -46, 52	724		BA20	30, -36, -20	112
			R parahippocampa gyrus	22, -42, -4	699		BA22	56, -44, 8	111
			L superior temporal gyrus	-48, -42, 12	663		BA24	-40, -8, 14	110
			R extra nuclear	32, -30, 8	628
			L paracentral lobule	-20, -46, 52	577
			R midbrain	4, -30, 0	522
			L cingulate gyrus	-14, 6, 34	391
			L inferior temporal gyrus/BA19	-48, -58, -4	332
			L insula/BA13	-40, -8, 14	317
			L thalamus	-22, -32, 2	257
			R inferior occipital gyrus/BA19	44, -74, -12	208
			L superior parietal lobule	-28, -54, 48	200
			L inferior frontal gyrus	-52, 6, 16	103
-40, -50, -60	767	5.34
			L cerebellum posterion lobe	-30, -62, -52	333
20, -46, 52	281	4.68	R paracentral lobule/BA5		19
48, 44, 20	837	4.66	R middle frontal gyrus/BA46		461		BA10	46, 46, 16	214
			R inferior frontal gyrus/BA46	48, 44, 16	192		BA46	48, 44, 20	110
			R superior frontal gyrus/BA10	42, 52, 18	133
22, -30, 52	360	4.47	R postcentral gyrus/BA3		66
			R precentral gyrus/BA4	26, -28, 52	214
-50, 30, -22	217	4.12
			L superior temporal gyrus	-52, 24, -18	30
46, 4, 26	190	3.97	R inferior frontal gyrus		26
ACER (masked by HC > ODP)
16, -76, -18	6422	5.01	R cerebellum posterior lobe		946		BA18	4, -94, 4	634
			R lingual gyrus	14, -76, -16	1379		BA17	8, -92, 0	281
			L cuneus	-18, -96, 0	1026		BA19	22, -62, -12	257
			R cerebellum anterior lobe	24, -44, -22	670		BA37	-56, -50, -24	161
			L fusiform gyrus	-58, -50, -22	631
			L middle occipital gyrus	-22, -96, 0	382
			L inferior occipital gyrus/BA17	-16, -94, -14	201
			L sub-gyral	-20, -94, -4	169
			R posterior cingulate	12, -66, 14	148
			R midbrain	6, -32, -18	107
-4, 0, 82	6784	4.78					BA6	-4, -22, 78	956
			L superior frontal gyrus/BA6	-2, -2, 82	1056		BA40	-50, -42, 46	323
			L precentral gyrus	-32, -28, 56	705		BA7	-6, -38, 82	253
			L postcentral gyrus	-40, -42, 64	649		BA5	-40, -44, 64	172
			L inferior parietal lobule/BA40	-50, -42, 46	645		BA8	4, 48, 48	167
			R medial frontal gyrus/BA6	4, -24, 80	558		BA4	-32, -30, 54	126
			L sub-gyral	-34, -44, 32	386		BA9	-4, 58, 32	107
			L middle frontal gyrus	-28, -18, 50	317		BA3	-38, -34, 64	100
			R paracentral lobule/BA4	4, -28, 82	280
			L precuneus/BA7	-24, -52, 48	188
			L superior parietal lobule/BA7	-34, -52, 60	128
-46, -30, 10	1219	4.35	L transverse temporal gyrus/BA41		71		BA22	-50, -14, 8	130
			L superior temporal gyrus	-46, -30, 8	671
			L middle temporal gyrus	-44, -44, 8	246
			L sub-gyral	-36, -58, 0	141
14, -70, -58	759	4.29
			R cerebellum posterior lobe	12, -72, -54	663
4, -44, 4	605	4.16	R posterior cingulate		47
			L midbrain	-2, -28, -2	261
			L thalamus	-20, -28, 4	145
36, 24, -36	279	4.05
			R superior temporal gyrus	42, 14, -40	128
			R middle temporal gyrus	42, 12, -38	105
22, -32, 60	277	4.01	R postcentral gyrus/BA3		63
			R precentral gyrus/BA4	26, -32, 60	159
ACER (masked by OSITJ masked by HC > ODP)
16, -76, -18	4319	5.01	R cerebellum posterior lobe		602		BA18	16, -80, -16	417
			R lingual gyrus	14, -76, -16	886		BA19	22, -62, -12	228
			L cuneus	-18, -96, 0	838		BA17	8, -92, 0	191
			R fusiform gyrus/BA19	22, -62, -12	413
			R cerebellum anterior lobe	24, -44, -22	394
			L middle occipital gyrus	-22, -96, 0	284
			R posterior cingulate	12, -66, 14	148
			L sub-gyral	-20, -94, -4	122
			R inferior occipital gyrus	32, -84, -10	108
-4, 0, 82	5665	4.78					BA6	-4, -22, 78	834
			L superior frontal gyrus/BA6	-2, -2, 82	919		BA40	-50, -42, 46	299
			L precentral gyrus	-32, -28, 56	617		BA7	-6, -38, 82	228
			L inferior parietal lobule/BA40	-50, -42, 46	591		BA5	-40, -44, 64	164
			L postcentral gyrus	-40, -42, 64	547		BA8	4, 48, 48	136
			R medial frontal gyrus/BA6	4, -24, 80	407		BA4	-32, -30, 54	123
			L sub-gyral	-34, -44, 32	363
			R paracentral lobule/BA4	4, -28, 82	270
			L middle frontal gyrus	-28, -18, 50	258
			L precuneus/BA7	-24, -52, 48	183
			L superior parietal lobule/BA7	-34, -52, 60	118
-58, -50, -28	318	4.69
			L fusiform gyrus	-58, -50, -22	102
-44, -30, 10	454	4.33	L transverse temporal gyrus/BA41		41
			L superior temporal gyrus	-40, -44, 10	326
14, -70, -58	395	4.29
			R cerebellum posterior lobe	14, -74, -54	342
-20, -28, 4	346	3.98	L thalamus	119

## Sheet: Amyg_SF_L
MNI coordinates	size	Z
HC > ODN
-10, -72, -30	1096	4.22	L cerebellum posterior lobe		504
-42, 4, 66	259	3.94
			L middle frontal gyrus/BA6	-42, 4, 62	137
10, -8, 6	194	3.74	R thalamus		106
HC > ODP
26, -66, -48	4590	5.87	R cerebellum posterior lobe		1266		BA21	64, -24, -2	272
			R middle temporal gyrus	56, -54, -6	903		BA22	64, -26, -2	190
			R superior temporal gyrus	66, -26, -2	818
			R sub-gyral	44, -48, -2	258
			R insula	38, -18, 14	179
			R thalamus	26, -30, 2	175
-32, -56, -52	2409	5.5	L cerebellum posterior lobe		1063
			L pons	-16, -42, -42	215
-10, -20, 84	1631	4.98					BA6	10, -20, 82	519
			L precentral gyrus/BA6	-12, -20, 82	439		BA40	-42, -42, 44	258
			L middle frontal gyrus/BA6	-50, 12, 48	332		BA37	-48, -58, -16	214
			R superior frontal gyrus/BA6	10, -20, 82	221		BA22	-50, -30, 0	206
-38, -42, 44	5220	4.91	L inferior parietal lobule		586		BA21	-48, -32, 0
			L superior temporal gyrus/BA22	-48, -30, -2	1094
			L middle temporal gyrus	-48, -32, -4	984
			L sub-gyral	-36, -60, 6	714
			L thalamus	-24, -30, 2	181
			L extra nuclear	-26, -30, -2	174
			L middle occipital gyrus/BA37	-52, -64, -12	167
			L inferior temporal gyrus/BA20	-50, -56, -16	162
			L posterior cingulate/BA29	-12, -46, 6	141
			L fusiform gyrus/BA37	-48, -58, -16	114
			L insula/BA13	-42, -24, -2	110
-14, 8, 32	601	4.85	L cingulate gyrus		515		BA24	-8, -6, 46	180
30, -10, 78	175	4.56
			R superior frontal gyrus	26, -10, 76	14
-50, 12, 20	252	4.39	L inferior frontal gyrus		133
54, 18, -22	208	4.29	R superior temporal gyrus/BA38		78
-8, 44, 42	550	4.23	L medial frontal gyrus		232		BA8	-8, 38, 56	147
			L superior frontal gyrus/BA8	-8, 38, 56	232
-22, -98, -6	353	4.19	L cuneus		81
			L lingual gyrus	-22, -94, -10	172
OSITJ (masked by HC > ODP)
-44, -32, -2	1351	4.82	L sub-gyral		127		BA22	-48, -30, 0	145
			L superior temporal gyrus	-46, -32, 2	795
			L middle temporal gyrus/BA21	-48, -32, 0	126
26, -66, -48	405	4.76	R cerebellum posterior lobe		360
-38, -58, 8	544	4.75	L sub-gyral		216
			L middle temporal gyrus	-40, -58, 6	244
34, -30, 6	1203	4.7	R sub-gyral		103
			R middle temporal gyrus	46, -60, 2	380
			R superior temporal gyrus	36, -30, 6	360
			R insula/BA41	32, -28, 10	140
-14, 6, 36	184	4.62	L cingulate gyrus		173
-10, -20, 84	318	4.52
			L precentral gyrus/BA6	-12, -18, 82	134
-32, -62, -52	244	4.46	L cerebellum posterior lobe		158
-48, -6, 44	405	4.18	L precentral gyrus		168		BA6	-48, -4, 42	157
			L middle frontal gyrus/BA6	-44, -2, 46	156
-38, -42, 44	527	4.08	L inferior parietal lobule		365		BA40	-44, -40, 48	146
ACER (masked by HC > ODP)
14, -2, 36	341	4.84	R cingulate gyrus		330
-44, 0, 56	271	4.36	L middle frontal gyrus/BA6		156		BA6	-44, 0, 56	141
			L precentral gyrus/BA6	-46, -4, 56	110
-44, -50, 2	948	4.27	L sub-gyral		175
			L superior temporal gyrus	-42, -42, 6	517
			L middle temporal gyrus	-46, -50, 0	239
28, -50, -40	373	4.17	R cerebellum posterior lobe		333
-42, -46, 44	325	4.15	L inferior parietal lobule/BA40		269		BA40	-42, -46, 44	132
54, -12, 10	203	4.03	R precentral gyrus/BA43		33
			R superior temporal gyrus	54, -10, 8	113
-20, -98, 0	238	3.98	L cuneus		76
ACER (masked by OSITJ masked by HC > ODP)
-42, -42, 6	621	4.2	L superior temporal gyrus		476
28, -50, -40	249	4.17	R cerebellum posterior lobe		228
-42, -42, 44	208	3.99	L inferior parietal lobule/BA40		202

## Sheet: Amyg_SF_R
MNI coordinates	size	Z
HC > ODP
60, -66, -14	22969	5.43	R middle occipital gyrus/BA37		1377		BA18	16, -80, -16	790
			L cerebellum posterior lobe	-26, -60, -16	6803		BA37	60, -66, -14	779
			L lingual gyrus	-6, -80, -16	2248		BA19	58, -70, -16	712
			R middle temporal gyrus	40, -50, 4	1691		BA17	-20, -96, -14	322
			R sub-gyral	40, -50, 2	1601		BA21	60, -50, -4	172
			R middle occipital gyrus/BA37	60, -66, -14	1377		BA30	12, -40, 2	163
			R cerebellum anterior lobe	46, -52, -38	1358		BA20	58, -60, -16	143
			L fusiform gyrus	-26, -60, -14	1071		BA22	62, -48, 2	131
			L superior temporal gyrus	-48, 2, -10	688
			L extra nuclear	-26, -30, 0	651
			L cuneus/BA18	-26, -96, -8	622
			R inferior temporal gyrus/BA37	58, -62, -14	592
			L posterior cingulate	-12, -48, 4	537
			R parahippocampa gyrus	14, -40, 2	471
			L inferior occipital gyrus/BA17	-20, -96, -14	454
			L thalamus	-24, -30, 0	175
-14, 8, 32	2222	5.17	L cingulate gyrus		149		BA6	-46, -6, 40	440
			L precentral gyrus	-46, -6, 42	431
			L sub-gyral	-22, 32, 8	426
			L middle frontal gyrus/BA6	-40, -2, 40	302
			L superior frontal gyrus	-20, -4, 68	188
			L extra nuclear	-18, 20, 12	150
			L inferior frontal gyrus	-52, 2, 20	129
-36, -44, 44	3895	4.92	L inferior parietal lobule		865		BA7	-34, -58, 50	585
			L precuneus	-22, -50, 52	1036		BA40	-36, -46, 52	362
			L sub-gyral	-36, -42, 48	662
			L postcentral gyrus/BA2	-42, -28, 42	349
			L superior parietal lobule	-30, -62, 56	261
-6, -22, -12	265	4.57	L midbrain		142
56, 16, -20	570	4.54	R superior temporal gyrus/BA38		172		BA38	56, 16, -20	120
			R uncus	26, 8, -34	106
58, 22, 30	369	4.36	R middle frontal gyrus/BA9		263
36, 62, 14	566	4.3	R middle frontal gyrus/BA10		414		BA10	36, 62, 14	226
14, -58, 44	463	4.03	R precuneus/BA7		170
			R sub-gyral	24, -44, 50	136
-8, 68, 30	488	3.79
			L superior frontal gyrus	-8, 60, 24	184		BA10	-4, 58, 22	122
			L medial frontal gyrus/BA10	-4, 58, 22	146
OSITJ (masked by HC > ODP)
56, -72, -14	15393	5.2	R middle occipital gyrus/BA19		1187		BA18	-20, -56, 2	685
			R cerebellum posterior lobe	56, -74, -34	4377		BA19	56, -72, -14	625
			R lingual gyrus	28, -60, -10	1987		BA37	58, -68, -14	605
			R sub-gyral	40, -54, 2	1282		BA17	18, -98, -8	288
			R middle occipital gyrus/BA19	56, -72, -14	1187		BA30	-18, -58, 4	134
			L middle temporal gyrus	-38, -56, 4	1130
			L fusiform gyrus	-26, -62, -12	698
			R cuneus/BA17	18, -98, -8	565
			R inferior temporal gyrus/BA37	58, -62, -14	534
			R cerebellum anterior lobe	46, -52, -38	473
			L posterior cingulate	-20, -56, 4	448
			R inferior occipital gyrus/BA19	44, -74, -8	370
			R parahippocampa gyrus	28, -58, -8	335
			L extra nuclear	-20, -56, 8	230
			R superior temporal gyrus	54, -40, 10	151
-30, -28, -2	483	4.8	L extra nuclear		129
			L superior temporal gyrus	-54, -16, 0	163
			L thalamus	-24, -30, 2	107
-46, -6, 40	1377	4.76	L precentral gyrus/BA6		386		BA6	-46, -6, 40	363
			L middle frontal gyrus/BA6	-38, -6, 46	199
			L sub-gyral	-24, -14, 50	196
			L superior frontal gyrus	-26, 0, 70	144
-36, -46, 52	3276	4.75	L inferior parietal lobule/BA40		788		BA7	-26, -54, 48	508
			L precuneus	-22, -50, 52	880		BA40	-36, -46, 52	325
			L sub-gyral	-28, -46, 46	637
			L postcentral gyrus	-38, -32, 50	299
			L superior parietal lobule	-28, -54, 48	238
22, -44, 50	406	4.32	R sub-gyral		124
			R precuneus/BA7	18, -62, 54	138
24, -36, -24	245	4.27	R cerebellum anterior lobe		137
36, 62, 14	458	4.19	R middle frontal gyrus/BA10		336		BA10	36, 62, 14	179
ACER (masked by HC > ODP)
-22, -98, -2	1820	4.85	L middle occipital gyrus		169		BA18	-20, -102, -2	346
			R lingual gyrus/BA18	16, -78, -16	629		BA17	-12, -100, -6	176
			R cerebellum posterior lobe	14, -76, -20	404
			L cuneus	-20, -100, -2	335
			L middle occipital gyrus	-22, -98, -2	169
			L inferior occipital gyrus/BA18	-28, -96, -8	143
38, 2, -38	278	4.73	R middle temporal gyrus		82
18, -78, -42	3004	4.64	R cerebellum posterior lobe		2321
-42, -42, 62	970	4.33
			L inferior parietal lobule/BA40	-46, -44, 44	450		BA40	-46, -44, 44	214
			L sub-gyral	-28, -44, 46	207
			L postcentral gyrus	-40, -42, 62	102
-56, -44, 16	850	4.17	L superior temporal gyrus		251
			L middle temporal gyrus	-46, -52, 2	292
			L sub-gyral	-38, -56, 0	134
			L middle occipital gyrus/BA37	-50, -70, 0	117
-46, -74, -42	374	4.05	L cerebellum posterior lobe		323
-16, -4, 62	271	4.01	L sub-gyral		41		BA6	-18, -6, 60	118
			L superior frontal gyrus	-20, -12, 74	132
4, -50, -20	429	4	R cerebellum anterior lobe		339
12, -58, 70	251	3.65	R postcentral gyrus/BA7		48
ACER (masked OSITJ masked by HC > ODP)
-22, -98, -2	1660	4.85	L middle occipital gyrus		133		BA18	-20, -102, -2	313
			R lingual gyrus/BA18	16, -78, -16	611		BA17	-12, -100, -6	173
			R cerebellum posterior lobe	14, -76, -20	330
			L cuneus	-20, -100, -2	326
			L inferior occipital gyrus/BA18	-28, -96, -8	134
			L middle occipital gyrus	-22, -98, -2	133
18, -78, -42	1838	4.64	R cerebellum posterior lobe		1501
-46, -44, 44	878	4.29	L inferior parietal lobule/BA40		424		BA40	-46, -44, 44	191
			L sub-gyral	-28, -44, 46	203
-46, -74, -42	317	4.05	L cerebellum posterior lobe		268
-16, -4, 62	231	4.01	L sub-gyral		40		BA6	-18, -6, 60	102
			L superior frontal gyrus	-20, -12, 74	111
-38, -56, 0	458	3.98	L sub-gyral		109
			L middle temporal gyrus	-40, -56, 4	180
			L middle occipital gyrus/BA37	-50, -70, 0	114
